# Supplementary material for: Hybrid Deep Learning Based on a Heterogeneous Network Profile for Functional Annotations of Plasmodium falciparum Genes
Source: Int J Mol Sci. 2021 Sep 16;22(18):10019. doi: 10.3390/ijms221810019 (PMC8468833; doi:10.3390/ijms221810019)
Supplement: Supplementary file 1 [file ijms-22-10019-s001.zip]

Archive with 1 entries (1 files):
- ijms-1376628-supplementary.xlsx
