# Supplementary material for: Hybrid Deep Learning Based on a Heterogeneous Network Profile for Functional Annotations of Plasmodium falciparum Genes
Source: Int J Mol Sci. 2021 Sep 16;22(18):10019. doi: 10.3390/ijms221810019 (PMC8468833; doi:10.3390/ijms221810019)
Supplement: Supplementary file 1 [file ijms-22-10019-s001.zip › ijms-1376628-supplementary.xlsx]

## Sheet: TableS1
Table S1 Hyperparameters of the layers and the choice of the hyperparameters for tuner classifiers
Layer	Hyperparameter	Choices of hyperparameters for tuner
Convolutional layer	The number of filters	100200300400500
	The size of kernel	500, 1000, 2000
	Strides	100, 150, 200, 250, 300
Max pooling layer	The pool size	10, 20, 30, 40
	Strides	1, 5, 10
LSTM layer	The number of hidden state vectors	24, 36, 48, 60, 72
Fully connected layer	Dimensionality of the output space	12, 24, 36

## Sheet: TableS2
Table S2 Performances of CNN-LSTM with different top protein set
Percentage of selecting top proteins to be reference proteins for CNN-LSTM	AUC	AUCPR	ACC	RECALL	PREC	F1
0.1	0.8672±0.015	0.8595±0.013	0.7886±0.017	0.7921±0.035	0.7866±0.012	0.7891±0.021
0.2	0.8703±0.006	0.8620±0.005	0.7905±0.007	0.7997±0.014	0.7852±0.006	0.7924±0.008
0.3	0.8651±0.004	0.8603±0.005	0.7828±0.002	0.7809±0.024	0.7843±0.012	0.7823±0.007
0.4	0.8699±0.008	0.8636±0.006	0.7880±0.007	0.7899±0.018	0.7870±0.007	0.7884±0.008
0.5	0.8725±0.003	0.8692±0.002	0.7895±0.002	0.7737±0.012	0.7992±0.009	0.7861±0.003
0.6	0.8702±0.005	0.8697±0.004	0.7831±0.006	0.7525±0.015	0.8016±0.006	0.7762±0.008
0.7	0.8497±0.015	0.8520±0.016	0.7625±0.014	0.7325±0.019	0.7800±0.024	0.7552±0.013
0.8	0.8465±0.007	0.8514±0.006	0.7574±0.006	0.7115±0.007	0.7836±0.011	0.7458±0.005
0.9	0.7796±0.014	0.7840+0.015	0.7014±0.011	0.6411±0.021	0.7298±0.021	0.6822±0.010

## Sheet: TableS3
Table S3 Prediction results with prediction score more than or equal to 0.99
P. falciparum gene	Human gene	Prediction score
PF3D7_1248700	MYH9	0.992
PF3D7_1248700	MYL1	0.99
PF3D7_1248700	RNF43	0.991
PF3D7_1248700	MYL6B	0.993
PF3D7_1248700	MYH7	0.995
PF3D7_1248700	MYLPF	0.992
PF3D7_1248700	MYH10	0.991
PF3D7_1248700	ACTL6A	0.993
PF3D7_1248700	MYH13	0.996
PF3D7_1248700	MYH14	0.993
PF3D7_1248700	TUBA3C	0.992
PF3D7_1248700	MYH2	0.992
PF3D7_1248700	PPP1CC	0.995
PF3D7_1248700	PPP1R12A	0.995
PF3D7_1248700	PPP1CA	0.993
PF3D7_1248700	ARPC1B	0.991
PF3D7_1248700	SMARCC1	0.99
PF3D7_1248700	MYL7	0.991
PF3D7_1248700	DNAJC10	0.992
PF3D7_1248700	MYO18B	0.991
PF3D7_1248700	PPP1CB	0.995
PF3D7_1248700	CDKN2C	0.991
PF3D7_1248700	MYH6	0.992
PF3D7_1248700	PPP4C	0.996
PF3D7_1248700	LGR4	0.991
PF3D7_1248700	ACTG1	0.991
PF3D7_1248700	CHD1	0.99
PF3D7_1248700	CTSK	0.995
PF3D7_1248700	MYH8	0.994
PF3D7_1248700	FLRT3	0.991
PF3D7_1248700	CTSL	0.992
PF3D7_1248700	MYL5	0.993
PF3D7_1248700	ROCK2	0.991
PF3D7_1248700	LGR6	0.991
PF3D7_1248700	MYL10	0.99
PF3D7_1248700	MYH1	0.995
PF3D7_1248700	CTSB	0.992
PF3D7_1248700	MYH4	0.99
PF3D7_1248700	ADGRL1	0.99
PF3D7_1248700	DNAJC11	0.994
PF3D7_1248700	MOCS3	0.99
PF3D7_1248700	CDKN2D	0.991
PF3D7_1248700	PPP3CA	0.996
PF3D7_1248700	DNAJB11	0.996
PF3D7_1248700	PPP3CB	0.995
PF3D7_1248700	RSPO2	0.99
PF3D7_1248700	KDM6B	0.995
PF3D7_1248700	PRDX3	0.991
PF3D7_1248700	SMARCA4	0.995
PF3D7_1248700	GABPB1	0.991
PF3D7_1248700	ACTC1	0.995
PF3D7_1248700	PPP3CC	0.993
PF3D7_1248700	CDK16	0.992
PF3D7_1248700	MCCC2	0.992
PF3D7_1248700	PPP1R12B	0.99
PF3D7_1248700	ROCK1	0.993
PF3D7_1248700	PPIA	0.993
PF3D7_1248700	ABCB1	0.99
PF3D7_1248700	DNLZ	0.994
PF3D7_1248700	MCCC1	0.992
PF3D7_1248700	IRAK3	0.993
PF3D7_1248700	ALKBH8	0.993
PF3D7_1248700	DNAJB14	0.991
PF3D7_1248700	PDIA4	0.992
PF3D7_1248700	CCDC180	0.991
PF3D7_1248700	DNAJB12	0.991
PF3D7_1248700	TXN2	0.995
PF3D7_1248700	MYLK3	0.995
PF3D7_1248700	ZNRF3	0.99
PF3D7_1248700	MYLK2	0.991
PF3D7_1248700	HIBCH	0.993
PF3D7_1248700	RAD54L	0.991
PF3D7_1201000	PPP1CB	0.99
PF3D7_1201000	PPP3CA	0.991
PF3D7_0401800	MYL1	0.993
PF3D7_0401800	RNF43	0.991
PF3D7_0401800	MYL6B	0.994
PF3D7_0401800	MYH7	0.995
PF3D7_0401800	MYLPF	0.993
PF3D7_0401800	ACTL6A	0.99
PF3D7_0401800	MYH13	0.995
PF3D7_0401800	PPP1R12A	0.991
PF3D7_0401800	MYL7	0.994
PF3D7_0401800	MYO18B	0.99
PF3D7_0401800	MYH6	0.995
PF3D7_0401800	PPP4C	0.995
PF3D7_0401800	LGR4	0.99
PF3D7_0401800	ACTG1	0.991
PF3D7_0401800	CTSK	0.995
PF3D7_0401800	MYH8	0.995
PF3D7_0401800	CTSL	0.995
PF3D7_0401800	MYL5	0.993
PF3D7_0401800	MYL3	0.99
PF3D7_0401800	MYL10	0.994
PF3D7_0401800	MYH1	0.996
PF3D7_0401800	CNGB3	0.99
PF3D7_0401800	CTSB	0.99
PF3D7_0401800	MYH4	0.994
PF3D7_0401800	ACTG2	0.993
PF3D7_0401800	KDM6B	0.99
PF3D7_0401800	GABPB1	0.991
PF3D7_0401800	ACTC1	0.994
PF3D7_0401800	CDK16	0.99
PF3D7_0401800	ACTR3B	0.99
PF3D7_0401800	LGMN	0.991
PF3D7_0401800	ABCC1	0.99
PF3D7_0401800	ARPC4-TTLL3	0.99
PF3D7_0401800	ALKBH8	0.99
PF3D7_0401800	ABCC2	0.99
PF3D7_0401800	CCDC180	0.99
PF3D7_0401800	ARPC5L	0.991
PF3D7_0401800	MYLK3	0.995
PF3D7_0401800	ZNRF3	0.99
PF3D7_0401800	CORO1A	0.99
PF3D7_1303800	CARM1	0.99
PF3D7_1303800	PPP1CC	0.993
PF3D7_1303800	PPP1CA	0.994
PF3D7_1303800	DNAJC10	0.99
PF3D7_1303800	PPP1CB	0.99
PF3D7_1303800	PPP3CA	0.992
PF3D7_1303800	PPP3CB	0.993

## Sheet: TableS4
Table S4 Enrichment results of human genes associated to each P. falciparum gene in biological processes
P. falciparum gene	GO ID	Description	GeneRatio	BgRatio	pvalue	p.adjust	qvalue	gene ID	Count
PF3D7_1248700	GO:0006936	muscle contraction	19/71	352/18862	3.11028e-17	4.15534e-14	3.20523e-14	MYL1/MYL6B/MYH7/MYLPF/MYH13/MYH14/MYH2/MYL7/MYH6/MYH8/MYL5/ROCK2/MYL10/MYH1/MYH4/ACTC1/PPP1R12B/ROCK1/MYLK2	19
PF3D7_1248700	GO:0033275	actin-myosin filament sliding	9/71	39/18862	1.73716e-14	5.8021e-12	4.47546e-12	MYL1/MYL6B/MYH7/MYH2/MYH6/MYH8/MYH4/ACTC1/MYLK2	9
PF3D7_1248700	GO:0014706	striated muscle tissue development	11/71	351/18862	7.48715e-08	1.00028e-05	7.7157e-06	MYL6B/MYH7/MYLPF/MYH14/MYO18B/MYH6/PPP3CA/KDM6B/ACTC1/MYLK3/MYLK2	11
PF3D7_1248700	GO:1900242	regulation of synaptic vesicle endocytosis	3/71	15/18862	2.25124e-05	0.00176921	0.00136468	PPP3CB/PPP3CC/ROCK1	3
PF3D7_1248700	GO:0043153	entrainment of circadian clock by photoperiod	3/71	29/18862	0.000174083	0.00540872	0.00417202	PPP1CC/PPP1CA/PPP1CB	3
PF3D7_0401800	GO:0006936	muscle contraction	15/38	352/18862	9.03803e-17	6.62487e-14	5.26108e-14	MYL1/MYL6B/MYH7/MYLPF/MYH13/MYL7/MYH6/MYH8/MYL5/MYL3/MYL10/MYH1/MYH4/ACTG2/ACTC1	15
PF3D7_0401800	GO:0030049	muscle filament sliding	8/38	39/18862	7.25742e-15	1.32992e-12	1.05615e-12	MYL1/MYL6B/MYH7/MYH6/MYH8/MYL3/MYH4/ACTC1	8
PF3D7_0401800	GO:0014706	striated muscle tissue development	9/38	351/18862	2.44713e-08	2.5625e-06	2.03498e-06	MYL6B/MYH7/MYLPF/MYO18B/MYH6/MYL3/KDM6B/ACTC1/MYLK3	9
PF3D7_0401800	GO:0070633	transepithelial transport	3/38	30/18862	2.94983e-05	0.00102963	0.000817674	ACTG1/ABCC1/ABCC2	3
PF3D7_0401800	GO:0032801	receptor catabolic process	3/38	36/18862	5.14453e-05	0.00163899	0.00130159	RNF43/LGMN/ZNRF3	3
PF3D7_1303800	GO:0006470	protein dephosphorylation	5/7	325/18862	3.007e-08	1.17273e-05	4.11485e-06	PPP1CC/PPP1CA/PPP1CB/PPP3CA/PPP3CB	5
PF3D7_1303800	GO:0009649	entrainment of circadian clock	3/7	34/18862	1.86369e-07	1.8171e-05	6.37578e-06	PPP1CC/PPP1CA/PPP1CB	3
PF3D7_1303800	GO:0043153	entrainment of circadian clock by photoperiod	3/7	29/18862	1.13893e-07	1.8171e-05	6.37578e-06	PPP1CC/PPP1CA/PPP1CB	3
PF3D7_1303800	GO:0051098	regulation of binding	3/7	357/18862	0.000222395	0.00234416	0.000822512	CARM1/PPP1CA/PPP3CA	3

## Sheet: TableS5
Table S5 Enrichment results of human genes associated to each P. falciparum gene in molecular functions
P. falciparum gene	GO ID	Description	GeneRatio	BgRatio	pvalue	p.adjust	qvalue	gene ID	Count
PF3D7_1248700	GO:0000146	microfilament motor activity	9/71	29/18337	1.0885e-15	2.17699e-13	1.51244e-13	MYH9/MYH7/MYH10/MYH13/MYH14/MYH2/MYH6/MYH8/MYH4	9
PF3D7_1248700	GO:0005516	calmodulin binding	14/71	198/18337	2.58776e-14	2.58776e-12	1.79781e-12	MYH9/MYH7/MYH10/MYH13/MYH14/MYH2/MYH6/MYH8/MYH1/MYH4/PPP3CA/PPP3CB/PPP3CC/MYLK2	14
PF3D7_1248700	GO:0008307	structural constituent of muscle	5/71	42/18337	5.7398e-07	9.56634e-06	6.64609e-06	MYL1/MYL6B/MYLPF/MYH8/MYL5	5
PF3D7_1248700	GO:0004861	cyclin-dependent protein serine/threonine kinase inhibitor activity	2/71	12/18337	0.000951418	0.00906112	0.0062951	CDKN2C/CDKN2D	2
PF3D7_1201000	GO:0106307	protein threonine phosphatase activity	2/2	72/18337	1.5204e-05	9.1224e-05	NA	PPP1CB/PPP3CA	2
PF3D7_1201000	GO:0016018	cyclosporin A binding	1/2	20/18337	0.00218025	0.00373757	NA	PPP3CA	1
PF3D7_0401800	GO:0003774	motor activity	9/38	129/18337	4.36566e-12	4.49663e-10	2.89512e-10	MYL6B/MYH7/MYH13/MYO18B/MYH6/MYH8/MYL3/MYH1/MYH4	9
PF3D7_0401800	GO:0051015	actin filament binding	9/38	208/18337	3.20543e-10	1.10053e-08	7.0857e-09	MYH7/MYH13/MYH6/MYH8/MYH1/MYH4/ACTR3B/ARPC5L/CORO1A	9
PF3D7_0401800	GO:0008307	structural constituent of muscle	6/38	42/18337	2.60092e-10	1.10053e-08	7.0857e-09	MYL1/MYL6B/MYLPF/MYH8/MYL5/MYL3	6
PF3D7_0401800	GO:0008559	ABC-type xenobiotic transporter activity	2/38	11/18337	0.000227299	0.00212835	0.00137032	ABCC1/ABCC2	2
PF3D7_1303800	GO:0106307	protein threonine phosphatase activity	5/7	72/18337	1.69127e-11	4.05904e-10	1.06817e-10	PPP1CC/PPP1CA/PPP1CB/PPP3CA/PPP3CB	5
PF3D7_1303800	GO:0019903	protein phosphatase binding	3/7	148/18337	1.76099e-05	0.000120754	3.17773e-05	PPP1CC/PPP1CA/PPP3CB	3

## Sheet: TableS6
Table S6 Enrichment results of human genes associated to each P. falciparum gene in cellular components
P. falciparum gene	GO ID	Description	GeneRatio	BgRatio	pvalue	p.adjust	qvalue	gene ID	Count
PF3D7_1248700	GO:0016460	myosin II complex	14/72	19/19520	2.57396e-31	4.32425e-29	3.06166e-29	MYH9/MYL1/MYL6B/MYH7/MYLPF/MYH10/MYH13/MYH14/MYH2/MYH6/MYH8/MYL5/MYH1/MYH4	14
PF3D7_1248700	GO:0043292	contractile fiber	19/72	231/19520	7.84814e-21	3.29622e-19	2.33379e-19	MYL1/MYL6B/MYH7/MYLPF/MYH13/MYH2/PPP1R12A/MYL7/MYO18B/MYH6/MYH8/MYL5/MYH1/MYH4/PPP3CA/PPP3CB/ACTC1/PPP1R12B/MYLK2	19
PF3D7_1248700	GO:0008287	protein serine/threonine phosphatase complex	8/72	51/19520	1.28767e-11	2.40365e-10	1.70183e-10	PPP1CC/PPP1R12A/PPP1CA/PPP1CB/PPP4C/PPP3CA/PPP3CB/PPP3CC	8
PF3D7_1248700	GO:1903293	phosphatase complex	8/72	51/19520	1.28767e-11	2.40365e-10	1.70183e-10	PPP1CC/PPP1R12A/PPP1CA/PPP1CB/PPP4C/PPP3CA/PPP3CB/PPP3CC	8
PF3D7_1248700	GO:0005925	focal adhesion	9/72	416/19520	2.1603e-05	0.000191016	0.000135243	MYH9/PPP1CC/PPP1R12A/ARPC1B/PPP1CB/ACTG1/FLRT3/ACTC1/PPIA	9
PF3D7_1248700	GO:0032154	cleavage furrow	3/72	54/19520	0.00104288	0.00700816	0.00496192	MYH9/MYH10/PPP1CC	3
PF3D7_1201000	GO:0008287	protein serine/threonine phosphatase complex	2/2	51/19520	6.69272e-06	7.36199e-05	NA	PPP1CB/PPP3CA	2
PF3D7_1201000	GO:1903293	phosphatase complex	2/2	51/19520	6.69272e-06	7.36199e-05	NA	PPP1CB/PPP3CA	2
PF3D7_0401800	GO:0005859	muscle myosin complex	11/39	15/19520	5.8108e-28	6.10134e-26	3.91464e-26	MYL1/MYL6B/MYH7/MYLPF/MYH13/MYH6/MYH8/MYL5/MYL3/MYH1/MYH4	11
PF3D7_0401800	GO:0043292	contractile fiber	15/39	231/19520	1.54611e-19	4.05855e-18	2.60398e-18	MYL1/MYL6B/MYH7/MYLPF/MYH13/PPP1R12A/MYL7/MYO18B/MYH6/MYH8/MYL5/MYL3/MYH1/MYH4/ACTC1	15
PF3D7_0401800	GO:0045177	apical part of cell	6/39	414/19520	0.000158311	0.00110818	0.000711012	CTSK/CTSL/CTSB/LGMN/ABCC1/ABCC2	6
PF3D7_1303800	GO:0098978	glutamatergic synapse	4/7	308/19520	2.04957e-06	2.10081e-05	8.09041e-06	PPP1CC/PPP1CA/PPP3CA/PPP3CB	4
PF3D7_1303800	GO:0043197	dendritic spine	3/7	177/19520	2.49788e-05	0.00014879	5.73002e-05	PPP1CC/PPP1CA/PPP3CA	3
PF3D7_1303800	GO:0000781	chromosome, telomeric region	3/7	161/19520	1.88133e-05	0.00014879	5.73002e-05	PPP1CC/PPP1CA/PPP1CB	3
PF3D7_1303800	GO:0042383	sarcolemma	2/7	134/19520	0.000960365	0.00357954	0.00137851	PPP3CA/PPP3CB	2
